# Supplementary material for: Comparative Studies on Resampling Techniques in Machine Learning and Deep Learning Models for Drug-Target Interaction Prediction
Source: Molecules. 2023 Feb 9;28(4):1663. doi: 10.3390/molecules28041663 (PMC9964614; doi:10.3390/molecules28041663)
Supplement: Supplementary file 1 [file molecules-28-01663-s001.zip]

Archive with 1 entries (1 files):
- molecules-2010254-supplementary-revised.pdf
